# Supplementary material for: Does the Acknowledgement of αS1-Casein Genotype Affect the Estimation of Genetic Parameters and Prediction of Breeding Values for Milk Yield and Composition Quality-Related Traits in Murciano-Granadina?
Source: Animals (Basel). 2019 Sep 13;9(9):679. doi: 10.3390/ani9090679 (PMC6770805; doi:10.3390/ani9090679)
Supplement: Supplementary file 1 [file animals-09-00679-s001.zip]

Archive with 4 entries (4 files):
- Supplementary Table S1.docx
- Supplementary Table S2.xlsx
- Supplementary Table S3.docx
- Supplementary Table S4.xlsx
