# Supplementary material for: Does the Acknowledgement of αS1-Casein Genotype Affect the Estimation of Genetic Parameters and Prediction of Breeding Values for Milk Yield and Composition Quality-Related Traits in Murciano-Granadina?
Source: Animals (Basel). 2019 Sep 13;9(9):679. doi: 10.3390/ani9090679 (PMC6770805; doi:10.3390/ani9090679)
Supplement: Supplementary file 1 [file animals-09-00679-s001.zip › Supplementary Table S2.xlsx]

## Sheet: Information
Article title	Does the acknowledgement of αS1-casein genotype affect the estimation of genetic parameters and prediction of breeding values for milk yield and composition quality-related traits in Murciano-Granadina?
Journal name	Animals
Authors' name	María Gabriela Pizarro Inostroza, Vincenzo Landi, Francisco Javier Navas González, Jose Manuel León Jurado, Amparo Martínez Martínez, Javier Fernández Álvarez and Juan Vicente Delgado Bermejo
Corresponding author's affiliation	Department of Genetics, Faculty of Veterinary Sciences, University of Córdoba, Spain.
Corresponding author's email	fjng87@hotmail.com
Supplementary Table S2. Descriptive statistics for milk yield (kg), fat (kg), protein (kg), dry matter (kg), % of fat, % of protein and % of dry matter in Murciano-Granadina goat milk.

## Sheet: Descriptive statistics
	Range	Minimum	Maximum	Mean	Standard error of the mean	Standard Deviation	Variance	CV (%)
Milk yield (kg)	934.235	89.938	1024.17	436.132	3.85705	176.331	35038	40.4306
Fat (kg)	43.5201	4.71518	48.2353	22.5867	0.193322	8.83799	85.413	39.1292
Protein (kg)	29.208	3.52904	32.737	15.4138	0.130921	5.98526	39.186	38.8305
Dry matter (kg)	117.099	13.9539	131.053	62.1754	0.522962	23.908	631.038	38.4525
% Fat	8.459	3.141	11.6	5.27906	0.018633	0.851813	1.042	16.1357
% Protein	5.232	2.448	7.68	3.58364	0.009157	0.418639	0.31	11.6819
% Dry matter	21.688	8.672	30.36	14.4541	0.0320878	1.46694	4.169	10.1489
