# Supplementary material for: Does the Acknowledgement of αS1-Casein Genotype Affect the Estimation of Genetic Parameters and Prediction of Breeding Values for Milk Yield and Composition Quality-Related Traits in Murciano-Granadina?
Source: Animals (Basel). 2019 Sep 13;9(9):679. doi: 10.3390/ani9090679 (PMC6770805; doi:10.3390/ani9090679)
Supplement: Supplementary file 1 [file animals-09-00679-s001.zip › Supplementary Table S4.xlsx]

## Sheet: Information
Article title	Does the acknowledgement of αS1-casein genotype affect the estimation of genetic parameters and prediction of breeding values for milk yield and composition quality-related traits in Murciano-Granadina?
Journal name	Animals
Authors' name	María Gabriela Pizarro Inostroza, Vincenzo Landi, Francisco Javier Navas González, Jose Manuel León Jurado, Amparo Martínez Martínez, Javier Fernández Álvarez and Juan Vicente Delgado Bermejo
Corresponding author's affiliation	Department of Genetics, Faculty of Veterinary Sciences, University of Córdoba, Spain.
Corresponding author's email	fjng87@hotmail.com
Supplementary Table S4. Estimates of non-genetic effects (BLUES) obtained from the REML quantitative genetic analysis, including age as a linear and quadratic covariate, the fixed effects of farm/owner, birth year, birth month, birth season and birth type, including and excluding genotype from the model.

## Sheet: With genotype
Factor	Variable/Trait	Level	BLUE
Age	Milk yield	Linear	3.05987
Age	Milk yield	Cuadratic	-0.100917
Age	Fat Content	Linear	0.147996
Age	Fat Content	Cuadratic	-0.00477006
Age	Protein Content	Linear	0.100554
Age	Protein Content	Cuadratic	-0.00325193
Age	Dry Matter Content	Linear	0.41983
Age	Dry Matter Content	Cuadratic	-0.0130099
Farm/Ower	Milk yield	1	12.0353
Farm/Ower	Milk yield	2	-3.10595
Farm/Ower	Milk yield	3	-91.8016
Farm/Ower	Milk yield	4	-73.8118
Farm/Ower	Milk yield	5	187.129
Farm/Ower	Milk yield	6	-172.258
Farm/Ower	Milk yield	7	56.1956
Farm/Ower	Milk yield	8	-107.04
Farm/Ower	Milk yield	9	-45.4005
Farm/Ower	Milk yield	10	-129.722
Farm/Ower	Milk yield	11	-5.70536
Farm/Ower	Milk yield	12	-50.546
Farm/Ower	Milk yield	13	-157.923
Farm/Ower	Milk yield	14	-126.693
Farm/Ower	Milk yield	15	95.1564
Farm/Ower	Milk yield	16	-186.737
Farm/Ower	Milk yield	17	-208.081
Farm/Ower	Milk yield	18	-37.5536
Farm/Ower	Milk yield	19	-58.9191
Farm/Ower	Milk yield	20	-180.077
Farm/Ower	Milk yield	21	-315.138
Farm/Ower	Milk yield	22	-168.792
Farm/Ower	Milk yield	23	-115.001
Farm/Ower	Milk yield	24	-12.9573
Farm/Ower	Milk yield	25	-54.628
Farm/Ower	Milk yield	26	-131.174
Farm/Ower	Milk yield	27	-156.136
Farm/Ower	Milk yield	28	-105.468
Farm/Ower	Milk yield	29	15.5628
Farm/Ower	Milk yield	30	-302.615
Farm/Ower	Milk yield	31	-198.231
Farm/Ower	Milk yield	32	-61.9573
Farm/Ower	Milk yield	33	-208.895
Farm/Ower	Milk yield	34	-97.9575
Farm/Ower	Milk yield	35	61.7569
Farm/Ower	Milk yield	36	-119.313
Farm/Ower	Milk yield	37	20.6323
Farm/Ower	Milk yield	38	-240.434
Farm/Ower	Milk yield	39	-134.274
Farm/Ower	Milk yield	40	30.9513
Farm/Ower	Milk yield	41	-217.704
Farm/Ower	Milk yield	42	-237.811
Farm/Ower	Milk yield	43	-46.427
Farm/Ower	Milk yield	44	11.8117
Farm/Ower	Milk yield	45	-163.651
Farm/Ower	Milk yield	46	-73.3878
Farm/Ower	Milk yield	47	-227.33
Farm/Ower	Milk yield	48	-233.743
Farm/Ower	Milk yield	49	-56.9195
Farm/Ower	Milk yield	50	-8.54409
Farm/Ower	Milk yield	51	49.5176
Farm/Ower	Milk yield	52	-2.28808
Farm/Ower	Milk yield	53	-208.132
Farm/Ower	Milk yield	54	-111.652
Farm/Ower	Milk yield	55	-340.36
Farm/Ower	Milk yield	56	-67.2792
Farm/Ower	Milk yield	57	-94.701
Farm/Ower	Milk yield	58	87.2222
Farm/Ower	Milk yield	59	-16.5261
Birth Year	Milk yield	2005	109.014
Birth Year	Milk yield	2006	-77.7306
Birth Year	Milk yield	2007	-66.6877
Birth Year	Milk yield	2008	-20.7577
Birth Year	Milk yield	2009	10.1481
Birth Year	Milk yield	2010	-5.58796
Birth Year	Milk yield	2011	-10.8011
Birth Year	Milk yield	2012	-5.79084
Birth Year	Milk yield	2013	16.5832
Birth Year	Milk yield	2014	13.2708
Birth Year	Milk yield	2015	9.12308
Birth Year	Milk yield	2016	0
Birth Month	Milk yield	January	22.4384
Birth Month	Milk yield	February	5.83677
Birth Month	Milk yield	March	15.9965
Birth Month	Milk yield	April	11.3383
Birth Month	Milk yield	May	25.891
Birth Month	Milk yield	June	-27.1626
Birth Month	Milk yield	July	-83.3172
Birth Month	Milk yield	August	-11.7398
Birth Month	Milk yield	September	-3.8154
Birth Month	Milk yield	October	7.38072
Birth Month	Milk yield	November	25.9676
Birth Month	Milk yield	December	0
Birth Season	Milk yield	Winter	0
Birth Season	Milk yield	Spring	0
Birth Season	Milk yield	Summer	0
Birth Season	Milk yield	Autumn	0
Birth Type	Milk yield	1	39.619
Birth Type	Milk yield	2	62.6887
Birth Type	Milk yield	3	65.4927
Birth Type	Milk yield	4	38.618
Birth Type	Milk yield	5	0
Farm/Ower	Fat Content	1	2.23415
Farm/Ower	Fat Content	2	-3.26065
Farm/Ower	Fat Content	3	-1.35121
Farm/Ower	Fat Content	4	-2.07107
Farm/Ower	Fat Content	5	7.88258
Farm/Ower	Fat Content	6	-6.98954
Farm/Ower	Fat Content	7	4.35497
Farm/Ower	Fat Content	8	-3.86925
Farm/Ower	Fat Content	9	-3.1338
Farm/Ower	Fat Content	10	-4.67842
Farm/Ower	Fat Content	11	0.452202
Farm/Ower	Fat Content	12	-2.29584
Farm/Ower	Fat Content	13	-7.02878
Farm/Ower	Fat Content	14	-8.45454
Farm/Ower	Fat Content	15	7.08199
Farm/Ower	Fat Content	16	-6.32013
Farm/Ower	Fat Content	17	-7.54005
Farm/Ower	Fat Content	18	-1.44484
Farm/Ower	Fat Content	19	-3.26429
Farm/Ower	Fat Content	20	-9.14802
Farm/Ower	Fat Content	21	-13.7474
Farm/Ower	Fat Content	22	-4.37867
Farm/Ower	Fat Content	23	-5.65851
Farm/Ower	Fat Content	24	-0.527602
Farm/Ower	Fat Content	25	1.17823
Farm/Ower	Fat Content	26	-5.01643
Farm/Ower	Fat Content	27	-7.11961
Farm/Ower	Fat Content	28	-3.86822
Farm/Ower	Fat Content	29	1.09645
Farm/Ower	Fat Content	30	-13.776
Farm/Ower	Fat Content	31	-7.38041
Farm/Ower	Fat Content	32	-2.25088
Farm/Ower	Fat Content	33	-10.5928
Farm/Ower	Fat Content	34	-3.53882
Farm/Ower	Fat Content	35	2.47849
Farm/Ower	Fat Content	36	-3.40828
Farm/Ower	Fat Content	37	0.661678
Farm/Ower	Fat Content	38	-11.7699
Farm/Ower	Fat Content	39	-4.38374
Farm/Ower	Fat Content	40	0.00863712
Farm/Ower	Fat Content	41	-10.1162
Farm/Ower	Fat Content	42	-8.38
Farm/Ower	Fat Content	43	0.0288823
Farm/Ower	Fat Content	44	1.1012
Farm/Ower	Fat Content	45	-7.26597
Farm/Ower	Fat Content	46	-3.34621
Farm/Ower	Fat Content	47	-9.91826
Farm/Ower	Fat Content	48	-10.6483
Farm/Ower	Fat Content	49	-1.01174
Farm/Ower	Fat Content	50	0.358392
Farm/Ower	Fat Content	51	1.9589
Farm/Ower	Fat Content	52	2.09998
Farm/Ower	Fat Content	53	-7.593
Farm/Ower	Fat Content	54	-6.66849
Farm/Ower	Fat Content	55	-15.0309
Farm/Ower	Fat Content	56	-2.4235
Farm/Ower	Fat Content	57	-4.98585
Farm/Ower	Fat Content	58	6.82491
Farm/Ower	Fat Content	59	-0.442603
Birth Year	Fat Content	2005	3.23553
Birth Year	Fat Content	2006	-3.72372
Birth Year	Fat Content	2007	-3.50638
Birth Year	Fat Content	2008	-0.698228
Birth Year	Fat Content	2009	0.324027
Birth Year	Fat Content	2010	-0.344972
Birth Year	Fat Content	2011	-0.28594
Birth Year	Fat Content	2012	-0.619257
Birth Year	Fat Content	2013	0.662805
Birth Year	Fat Content	2014	0.483532
Birth Year	Fat Content	2015	-0.115072
Birth Year	Fat Content	2016	0
Birth Month	Fat Content	January	-0.290004
Birth Month	Fat Content	February	-1.12828
Birth Month	Fat Content	March	-0.830956
Birth Month	Fat Content	April	-1.54205
Birth Month	Fat Content	May	-0.362637
Birth Month	Fat Content	June	-2.09491
Birth Month	Fat Content	July	-4.34605
Birth Month	Fat Content	August	0.700283
Birth Month	Fat Content	September	1.31793
Birth Month	Fat Content	October	1.31104
Birth Month	Fat Content	November	1.18596
Birth Month	Fat Content	December	0
Birth Season	Fat Content	Winter	0
Birth Season	Fat Content	Spring	0
Birth Season	Fat Content	Summer	0
Birth Season	Fat Content	Autumn	0
Birth Type	Fat Content	1	1.52479
Birth Type	Fat Content	2	2.71638
Birth Type	Fat Content	3	2.49561
Birth Type	Fat Content	4	0.561487
Birth Type	Fat Content	5	0
Farm/Ower	Protein Content	1	-0.0198507
Farm/Ower	Protein Content	2	-1.34305
Farm/Ower	Protein Content	3	-3.63397
Farm/Ower	Protein Content	4	-2.7335
Farm/Ower	Protein Content	5	5.89262
Farm/Ower	Protein Content	6	-6.70664
Farm/Ower	Protein Content	7	1.54593
Farm/Ower	Protein Content	8	-3.76203
Farm/Ower	Protein Content	9	-1.89449
Farm/Ower	Protein Content	10	-3.99318
Farm/Ower	Protein Content	11	-0.0462578
Farm/Ower	Protein Content	12	-2.41357
Farm/Ower	Protein Content	13	-5.38496
Farm/Ower	Protein Content	14	-6.18652
Farm/Ower	Protein Content	15	2.94612
Farm/Ower	Protein Content	16	-6.20992
Farm/Ower	Protein Content	17	-5.79452
Farm/Ower	Protein Content	18	-2.72697
Farm/Ower	Protein Content	19	-3.01162
Farm/Ower	Protein Content	20	-6.33341
Farm/Ower	Protein Content	21	-10.5866
Farm/Ower	Protein Content	22	-4.5745
Farm/Ower	Protein Content	23	-3.73669
Farm/Ower	Protein Content	24	-0.341026
Farm/Ower	Protein Content	25	-0.518475
Farm/Ower	Protein Content	26	-4.80614
Farm/Ower	Protein Content	27	-6.79609
Farm/Ower	Protein Content	28	-3.81409
Farm/Ower	Protein Content	29	0.406872
Farm/Ower	Protein Content	30	-9.8702
Farm/Ower	Protein Content	31	-6.07407
Farm/Ower	Protein Content	32	-1.6811
Farm/Ower	Protein Content	33	-7.01226
Farm/Ower	Protein Content	34	-3.29141
Farm/Ower	Protein Content	35	1.52282
Farm/Ower	Protein Content	36	-3.15111
Farm/Ower	Protein Content	37	0.491903
Farm/Ower	Protein Content	38	-7.59488
Farm/Ower	Protein Content	39	-4.04677
Farm/Ower	Protein Content	40	0.0887625
Farm/Ower	Protein Content	41	-8.30211
Farm/Ower	Protein Content	42	-7.13642
Farm/Ower	Protein Content	43	-1.67229
Farm/Ower	Protein Content	44	0.832772
Farm/Ower	Protein Content	45	-5.18331
Farm/Ower	Protein Content	46	-2.58039
Farm/Ower	Protein Content	47	-7.91896
Farm/Ower	Protein Content	48	-8.03939
Farm/Ower	Protein Content	49	-0.976599
Farm/Ower	Protein Content	50	0.651065
Farm/Ower	Protein Content	51	1.62032
Farm/Ower	Protein Content	52	0.0189623
Farm/Ower	Protein Content	53	-7.12656
Farm/Ower	Protein Content	54	-3.40235
Farm/Ower	Protein Content	55	-10.8978
Farm/Ower	Protein Content	56	-2.61866
Farm/Ower	Protein Content	57	-2.06515
Farm/Ower	Protein Content	58	2.8612
Farm/Ower	Protein Content	59	-0.398331
Birth Year	Protein Content	2005	3.11111
Birth Year	Protein Content	2006	-2.83085
Birth Year	Protein Content	2007	-2.61096
Birth Year	Protein Content	2008	-1.19213
Birth Year	Protein Content	2009	-0.0730923
Birth Year	Protein Content	2010	-0.499581
Birth Year	Protein Content	2011	-0.452516
Birth Year	Protein Content	2012	0.165042
Birth Year	Protein Content	2013	1.12133
Birth Year	Protein Content	2014	0.971243
Birth Year	Protein Content	2015	0.245782
Birth Year	Protein Content	2016	0
Birth Month	Protein Content	January	0.308121
Birth Month	Protein Content	February	-0.584291
Birth Month	Protein Content	March	-0.164196
Birth Month	Protein Content	April	-0.312149
Birth Month	Protein Content	May	0.480998
Birth Month	Protein Content	June	-0.885137
Birth Month	Protein Content	July	-2.64617
Birth Month	Protein Content	August	0.2614
Birth Month	Protein Content	September	0.533699
Birth Month	Protein Content	October	0.879733
Birth Month	Protein Content	November	1.04403
Birth Month	Protein Content	December	0
Birth Season	Protein Content	Winter	0
Birth Season	Protein Content	Spring	0
Birth Season	Protein Content	Summer	0
Birth Season	Protein Content	Autumn	0
Birth Type	Protein Content	1	1.29518
Birth Type	Protein Content	2	2.08966
Birth Type	Protein Content	3	2.11609
Birth Type	Protein Content	4	1.31034
Birth Type	Protein Content	5	0
Farm/Ower	Dry Matter Content	1	2.01003
Farm/Ower	Dry Matter Content	2	-3.48258
Farm/Ower	Dry Matter Content	3	-9.95699
Farm/Ower	Dry Matter Content	4	-9.47455
Farm/Ower	Dry Matter Content	5	23.0616
Farm/Ower	Dry Matter Content	6	-22.4918
Farm/Ower	Dry Matter Content	7	7.29741
Farm/Ower	Dry Matter Content	8	-12.1812
Farm/Ower	Dry Matter Content	9	-8.75077
Farm/Ower	Dry Matter Content	10	-16.7971
Farm/Ower	Dry Matter Content	11	-0.0422013
Farm/Ower	Dry Matter Content	12	-8.74024
Farm/Ower	Dry Matter Content	13	-20.8417
Farm/Ower	Dry Matter Content	14	-22.5195
Farm/Ower	Dry Matter Content	15	12.872
Farm/Ower	Dry Matter Content	16	-23.6908
Farm/Ower	Dry Matter Content	17	-24.2427
Farm/Ower	Dry Matter Content	18	-6.30604
Farm/Ower	Dry Matter Content	19	-10.5327
Farm/Ower	Dry Matter Content	20	-25.6854
Farm/Ower	Dry Matter Content	21	-42.6831
Farm/Ower	Dry Matter Content	22	-16.7009
Farm/Ower	Dry Matter Content	23	-14.8323
Farm/Ower	Dry Matter Content	24	-2.04897
Farm/Ower	Dry Matter Content	25	-1.16803
Farm/Ower	Dry Matter Content	26	-17.4611
Farm/Ower	Dry Matter Content	27	-22.84
Farm/Ower	Dry Matter Content	28	-13.3187
Farm/Ower	Dry Matter Content	29	0.970899
Farm/Ower	Dry Matter Content	30	-39.8647
Farm/Ower	Dry Matter Content	31	-24.5214
Farm/Ower	Dry Matter Content	32	-8.2386
Farm/Ower	Dry Matter Content	33	-28.3823
Farm/Ower	Dry Matter Content	34	-11.329
Farm/Ower	Dry Matter Content	35	6.19025
Farm/Ower	Dry Matter Content	36	-12.5341
Farm/Ower	Dry Matter Content	37	1.79695
Farm/Ower	Dry Matter Content	38	-33.9497
Farm/Ower	Dry Matter Content	39	-15.1208
Farm/Ower	Dry Matter Content	40	3.70751
Farm/Ower	Dry Matter Content	41	-30.2479
Farm/Ower	Dry Matter Content	42	-27.1128
Farm/Ower	Dry Matter Content	43	-5.08188
Farm/Ower	Dry Matter Content	44	5.91482
Farm/Ower	Dry Matter Content	45	-21.8292
Farm/Ower	Dry Matter Content	46	-10.4653
Farm/Ower	Dry Matter Content	47	-31.3866
Farm/Ower	Dry Matter Content	48	-30.4033
Farm/Ower	Dry Matter Content	49	-4.36645
Farm/Ower	Dry Matter Content	50	2.97021
Farm/Ower	Dry Matter Content	51	6.55835
Farm/Ower	Dry Matter Content	52	1.42441
Farm/Ower	Dry Matter Content	53	-25.9645
Farm/Ower	Dry Matter Content	54	-19.9588
Farm/Ower	Dry Matter Content	55	-45.298
Farm/Ower	Dry Matter Content	56	-10.1999
Farm/Ower	Dry Matter Content	57	-11.1589
Farm/Ower	Dry Matter Content	58	10.411
Farm/Ower	Dry Matter Content	59	-3.57764
Birth Year	Dry Matter Content	2005	11.7901
Birth Year	Dry Matter Content	2006	-8.07398
Birth Year	Dry Matter Content	2007	-9.48413
Birth Year	Dry Matter Content	2008	-4.0516
Birth Year	Dry Matter Content	2009	-0.080396
Birth Year	Dry Matter Content	2010	-1.6501
Birth Year	Dry Matter Content	2011	-1.03823
Birth Year	Dry Matter Content	2012	-0.630165
Birth Year	Dry Matter Content	2013	2.90389
Birth Year	Dry Matter Content	2014	2.01641
Birth Year	Dry Matter Content	2015	0.293193
Birth Year	Dry Matter Content	2016	0
Birth Month	Dry Matter Content	January	1.70314
Birth Month	Dry Matter Content	February	-1.02511
Birth Month	Dry Matter Content	March	0.483513
Birth Month	Dry Matter Content	April	-0.441864
Birth Month	Dry Matter Content	May	2.08353
Birth Month	Dry Matter Content	June	-3.72908
Birth Month	Dry Matter Content	July	-11.0853
Birth Month	Dry Matter Content	August	0.81276
Birth Month	Dry Matter Content	September	1.5056
Birth Month	Dry Matter Content	October	3.38855
Birth Month	Dry Matter Content	November	4.52014
Birth Month	Dry Matter Content	December	0
Birth Season	Dry Matter Content	Winter	0
Birth Season	Dry Matter Content	Spring	0
Birth Season	Dry Matter Content	Summer	0
Birth Season	Dry Matter Content	Autumn	0
Birth Type	Dry Matter Content	1	5.65022
Birth Type	Dry Matter Content	2	8.67096
Birth Type	Dry Matter Content	3	9.10299
Birth Type	Dry Matter Content	4	3.83746
Birth Type	Dry Matter Content	5	0
Genotype	Milk Yield	AA	-128.575
Genotype	Milk Yield	AB	35.1709
Genotype	Milk Yield	BB	-97.6927
Genotype	Milk Yield	AE	20.4793
Genotype	Milk Yield	BE	85.9204
Genotype	Milk Yield	EF	35.9583
Genotype	Protein Content	AA	-3.78888
Genotype	Protein Content	BA	1.44188
Genotype	Protein Content	BB	-2.95451
Genotype	Protein Content	AE	0.569271
Genotype	Protein Content	BE	-0.308705
Genotype	Protein Content	EF	0.45674
Genotype	Fat Content	AA	-4.74598
Genotype	Fat Content	BA	1.7127
Genotype	Fat Content	BB	-4.75437
Genotype	Fat Content	AE	0.959409
Genotype	Fat Content	BE	0.959331
Genotype	Fat Content	EF	2.14421
Genotype	Dry Matter Content	AA	-14.9919
Genotype	Dry Matter Content	BA	5.10635
Genotype	Dry Matter Content	BB	-13.5786
Genotype	Dry Matter Content	AE	2.1897
Genotype	Dry Matter Content	BE	1.08766
Genotype	Dry Matter Content	EF	4.45154

## Sheet: Without genotype
Factor	Variable/Trait	Level	BLUE
Age	Milk yield	Linear	1.49897
Age	Milk yield	Cuadratic	-0.00904701
Age	Fat Content	Linear	0.0780758
Age	Fat Content	Cuadratic	-0.00042878
Age	Protein Content	Linear	0.048305
Age	Protein Content	Cuadratic	-0.00018406
Age	Dry Matter Content	Linear	0.178628
Age	Dry Matter Content	Cuadratic	-0.0011558
Farm/Ower	Milk yield	1	1056.84
Farm/Ower	Milk yield	2	1045.71
Farm/Ower	Milk yield	3	945.542
Farm/Ower	Milk yield	4	983.699
Farm/Ower	Milk yield	5	1195.97
Farm/Ower	Milk yield	6	881.114
Farm/Ower	Milk yield	7	1122.29
Farm/Ower	Milk yield	8	917.781
Farm/Ower	Milk yield	9	1007.96
Farm/Ower	Milk yield	10	919.511
Farm/Ower	Milk yield	11	1030.74
Farm/Ower	Milk yield	12	996.218
Farm/Ower	Milk yield	13	897.838
Farm/Ower	Milk yield	14	851.958
Farm/Ower	Milk yield	15	1148.09
Farm/Ower	Milk yield	16	861.191
Farm/Ower	Milk yield	17	849.157
Farm/Ower	Milk yield	18	1029.27
Farm/Ower	Milk yield	19	1003.15
Farm/Ower	Milk yield	20	882.064
Farm/Ower	Milk yield	21	754.21
Farm/Ower	Milk yield	22	893.266
Farm/Ower	Milk yield	23	948.512
Farm/Ower	Milk yield	24	1030.53
Farm/Ower	Milk yield	25	1046.39
Farm/Ower	Milk yield	26	938.886
Farm/Ower	Milk yield	27	880.546
Farm/Ower	Milk yield	28	934.039
Farm/Ower	Milk yield	29	1069.88
Farm/Ower	Milk yield	30	769.441
Farm/Ower	Milk yield	31	836.922
Farm/Ower	Milk yield	32	992.614
Farm/Ower	Milk yield	33	855.905
Farm/Ower	Milk yield	34	971.36
Farm/Ower	Milk yield	35	1113.61
Farm/Ower	Milk yield	36	964.327
Farm/Ower	Milk yield	37	1078.62
Farm/Ower	Milk yield	38	816.64
Farm/Ower	Milk yield	39	940.191
Farm/Ower	Milk yield	40	1075.39
Farm/Ower	Milk yield	41	815.471
Farm/Ower	Milk yield	42	803.499
Farm/Ower	Milk yield	43	984.206
Farm/Ower	Milk yield	44	1068.64
Farm/Ower	Milk yield	45	866.606
Farm/Ower	Milk yield	46	975.902
Farm/Ower	Milk yield	47	845.675
Farm/Ower	Milk yield	48	799.724
Farm/Ower	Milk yield	49	1013.93
Farm/Ower	Milk yield	50	1046.26
Farm/Ower	Milk yield	51	973.611
Farm/Ower	Milk yield	52	1062.71
Farm/Ower	Milk yield	53	832.328
Farm/Ower	Milk yield	54	949.947
Farm/Ower	Milk yield	55	736.773
Farm/Ower	Milk yield	56	979.257
Farm/Ower	Milk yield	57	946.894
Farm/Ower	Milk yield	58	1134.57
Farm/Ower	Milk yield	59	1042.31
Birth Year	Milk yield	2005	115.858
Birth Year	Milk yield	2006	-79.0407
Birth Year	Milk yield	2007	-40.6224
Birth Year	Milk yield	2008	7.43178
Birth Year	Milk yield	2009	46.7232
Birth Year	Milk yield	2010	35.2643
Birth Year	Milk yield	2011	26.3116
Birth Year	Milk yield	2012	24.6723
Birth Year	Milk yield	2013	40.8494
Birth Year	Milk yield	2014	37.3294
Birth Year	Milk yield	2015	29.226
Birth Year	Milk yield	2016	0
Birth Month	Milk yield	January	21.494
Birth Month	Milk yield	February	-7.64538
Birth Month	Milk yield	March	-1085.37
Birth Month	Milk yield	April	-1098.8
Birth Month	Milk yield	May	-1075.06
Birth Month	Milk yield	June	-1136.23
Birth Month	Milk yield	July	-1189.98
Birth Month	Milk yield	August	-1111.47
Birth Month	Milk yield	September	-1101.13
Birth Month	Milk yield	October	-1097.2
Birth Month	Milk yield	November	-1084.06
Birth Month	Milk yield	December	0
Birth Season	Milk yield	Winter	-1101.15
Birth Season	Milk yield	Spring	0
Birth Season	Milk yield	Summer	0
Birth Season	Milk yield	Autumn	0
Birth Type	Milk yield	1	26.1557
Birth Type	Milk yield	2	72.647
Birth Type	Milk yield	3	86.3971
Birth Type	Milk yield	4	64.3049
Birth Type	Milk yield	5	0
Farm/Ower	Fat Content	1	51.3995
Farm/Ower	Fat Content	2	45.8428
Farm/Ower	Fat Content	3	47.5303
Farm/Ower	Fat Content	4	47.6668
Farm/Ower	Fat Content	5	55.4297
Farm/Ower	Fat Content	6	42.8166
Farm/Ower	Fat Content	7	54.3199
Farm/Ower	Fat Content	8	44.4953
Farm/Ower	Fat Content	9	46.4872
Farm/Ower	Fat Content	10	44.4777
Farm/Ower	Fat Content	11	49.08
Farm/Ower	Fat Content	12	46.7822
Farm/Ower	Fat Content	13	42.7771
Farm/Ower	Fat Content	14	38.1006
Farm/Ower	Fat Content	15	56.8645
Farm/Ower	Fat Content	16	42.8724
Farm/Ower	Fat Content	17	41.7354
Farm/Ower	Fat Content	18	48.7729
Farm/Ower	Fat Content	19	46.5992
Farm/Ower	Fat Content	20	40.8217
Farm/Ower	Fat Content	21	36.4914
Farm/Ower	Fat Content	22	45.6173
Farm/Ower	Fat Content	23	44.3955
Farm/Ower	Fat Content	24	48.6915
Farm/Ower	Fat Content	25	53.1962
Farm/Ower	Fat Content	26	45.3198
Farm/Ower	Fat Content	27	41.5561
Farm/Ower	Fat Content	28	44.8726
Farm/Ower	Fat Content	29	50.4717
Farm/Ower	Fat Content	30	36.7561
Farm/Ower	Fat Content	31	41.3093
Farm/Ower	Fat Content	32	47.2089
Farm/Ower	Fat Content	33	39.3035
Farm/Ower	Fat Content	34	46.6066
Farm/Ower	Fat Content	35	51.8025
Farm/Ower	Fat Content	36	47.5983
Farm/Ower	Fat Content	37	50.5277
Farm/Ower	Fat Content	38	37.8343
Farm/Ower	Fat Content	39	46.0709
Farm/Ower	Fat Content	40	49.03
Farm/Ower	Fat Content	41	38.6631
Farm/Ower	Fat Content	42	40.6591
Farm/Ower	Fat Content	43	48.4668
Farm/Ower	Fat Content	44	51.0563
Farm/Ower	Fat Content	45	41.252
Farm/Ower	Fat Content	46	45.9889
Farm/Ower	Fat Content	47	40.3647
Farm/Ower	Fat Content	48	37.6291
Farm/Ower	Fat Content	49	49.5938
Farm/Ower	Fat Content	50	50.2595
Farm/Ower	Fat Content	51	45.5727
Farm/Ower	Fat Content	52	51.1232
Farm/Ower	Fat Content	53	41.3608
Farm/Ower	Fat Content	54	43.4379
Farm/Ower	Fat Content	55	35.4278
Farm/Ower	Fat Content	56	46.6078
Farm/Ower	Fat Content	57	44.13
Farm/Ower	Fat Content	58	56.0171
Farm/Ower	Fat Content	59	49.383
Birth Year	Fat Content	2005	3.78993
Birth Year	Fat Content	2006	-3.48487
Birth Year	Fat Content	2007	-2.03243
Birth Year	Fat Content	2008	0.826818
Birth Year	Fat Content	2009	1.98234
Birth Year	Fat Content	2010	1.62309
Birth Year	Fat Content	2011	1.56774
Birth Year	Fat Content	2012	0.924313
Birth Year	Fat Content	2013	1.93487
Birth Year	Fat Content	2014	1.78066
Birth Year	Fat Content	2015	0.851702
Birth Year	Fat Content	2016	0
Birth Month	Fat Content	January	0.0072087
Birth Month	Fat Content	February	-1.6128
Birth Month	Fat Content	March	-52.8474
Birth Month	Fat Content	April	-53.843
Birth Month	Fat Content	May	-52.3709
Birth Month	Fat Content	June	-54.5421
Birth Month	Fat Content	July	-56.5578
Birth Month	Fat Content	August	-51.2573
Birth Month	Fat Content	September	-50.7046
Birth Month	Fat Content	October	-50.9181
Birth Month	Fat Content	November	-51.1721
Birth Month	Fat Content	December	0
Birth Season	Fat Content	Winter	-52.2759
Birth Season	Fat Content	Spring	0
Birth Season	Fat Content	Summer	0
Birth Season	Fat Content	Autumn	0
Birth Type	Fat Content	1	1.13118
Birth Type	Fat Content	2	3.30926
Birth Type	Fat Content	3	3.72545
Birth Type	Fat Content	4	1.82517
Birth Type	Fat Content	5	0
Farm/Ower	Protein Content	1	23.7792
Farm/Ower	Protein Content	2	22.6511
Farm/Ower	Protein Content	3	19.9253
Farm/Ower	Protein Content	4	21.4122
Farm/Ower	Protein Content	5	28.6456
Farm/Ower	Protein Content	6	17.3415
Farm/Ower	Protein Content	7	25.8901
Farm/Ower	Protein Content	8	19.4571
Farm/Ower	Protein Content	9	22.1722
Farm/Ower	Protein Content	10	19.9128
Farm/Ower	Protein Content	11	23.4608
Farm/Ower	Protein Content	12	21.3902
Farm/Ower	Protein Content	13	18.8716
Farm/Ower	Protein Content	14	15.914
Farm/Ower	Protein Content	15	27.1594
Farm/Ower	Protein Content	16	17.6556
Farm/Ower	Protein Content	17	18.1726
Farm/Ower	Protein Content	18	21.7537
Farm/Ower	Protein Content	19	21.3637
Farm/Ower	Protein Content	20	18.0523
Farm/Ower	Protein Content	21	13.861
Farm/Ower	Protein Content	22	19.8013
Farm/Ower	Protein Content	23	20.5669
Farm/Ower	Protein Content	24	23.4874
Farm/Ower	Protein Content	25	25.3655
Farm/Ower	Protein Content	26	19.7419
Farm/Ower	Protein Content	27	16.6131
Farm/Ower	Protein Content	28	19.7544
Farm/Ower	Protein Content	29	24.4184
Farm/Ower	Protein Content	30	14.8648
Farm/Ower	Protein Content	31	17.2995
Farm/Ower	Protein Content	32	22.4099
Farm/Ower	Protein Content	33	17.0368
Farm/Ower	Protein Content	34	21.3393
Farm/Ower	Protein Content	35	25.452
Farm/Ower	Protein Content	36	22.0696
Farm/Ower	Protein Content	37	24.6792
Farm/Ower	Protein Content	38	16.4388
Farm/Ower	Protein Content	39	20.6281
Farm/Ower	Protein Content	40	23.8897
Farm/Ower	Protein Content	41	15.2053
Farm/Ower	Protein Content	42	16.588
Farm/Ower	Protein Content	43	21.5441
Farm/Ower	Protein Content	44	25.0758
Farm/Ower	Protein Content	45	18.2482
Farm/Ower	Protein Content	46	21.3864
Farm/Ower	Protein Content	47	16.7504
Farm/Ower	Protein Content	48	15.5696
Farm/Ower	Protein Content	49	23.6945
Farm/Ower	Protein Content	50	25.0322
Farm/Ower	Protein Content	51	21.7929
Farm/Ower	Protein Content	52	24.1582
Farm/Ower	Protein Content	53	16.516
Farm/Ower	Protein Content	54	20.5889
Farm/Ower	Protein Content	55	13.8596
Farm/Ower	Protein Content	56	21.1793
Farm/Ower	Protein Content	57	21.7383
Farm/Ower	Protein Content	58	26.6617
Farm/Ower	Protein Content	59	23.8317
Birth Year	Protein Content	2005	3.21805
Birth Year	Protein Content	2006	-2.914
Birth Year	Protein Content	2007	-1.84416
Birth Year	Protein Content	2008	-0.38713
Birth Year	Protein Content	2009	0.958293
Birth Year	Protein Content	2010	0.748568
Birth Year	Protein Content	2011	0.675299
Birth Year	Protein Content	2012	1.07798
Birth Year	Protein Content	2013	1.87739
Birth Year	Protein Content	2014	1.77057
Birth Year	Protein Content	2015	0.886684
Birth Year	Protein Content	2016	0
Birth Month	Protein Content	January	0.337714
Birth Month	Protein Content	February	-1.02402
Birth Month	Protein Content	March	-25.8292
Birth Month	Protein Content	April	-26.2671
Birth Month	Protein Content	May	-25.1844
Birth Month	Protein Content	June	-26.796
Birth Month	Protein Content	July	-28.4681
Birth Month	Protein Content	August	-25.3304
Birth Month	Protein Content	September	-25.0001
Birth Month	Protein Content	October	-24.8899
Birth Month	Protein Content	November	-24.8723
Birth Month	Protein Content	December	0
Birth Season	Protein Content	Winter	-25.6537
Birth Season	Protein Content	Spring	0
Birth Season	Protein Content	Summer	0
Birth Season	Protein Content	Autumn	0
Birth Type	Protein Content	1	0.916022
Birth Type	Protein Content	2	2.47991
Birth Type	Protein Content	3	2.906
Birth Type	Protein Content	4	2.2508
Birth Type	Protein Content	5	0
Farm/Ower	Dry Matter Content	1	141.661
Farm/Ower	Dry Matter Content	2	138.469
Farm/Ower	Dry Matter Content	3	128.838
Farm/Ower	Dry Matter Content	4	131.686
Farm/Ower	Dry Matter Content	5	158.153
Farm/Ower	Dry Matter Content	6	116.164
Farm/Ower	Dry Matter Content	7	149.737
Farm/Ower	Dry Matter Content	8	124.918
Farm/Ower	Dry Matter Content	9	131.36
Farm/Ower	Dry Matter Content	10	123.895
Farm/Ower	Dry Matter Content	11	138.523
Farm/Ower	Dry Matter Content	12	132.005
Farm/Ower	Dry Matter Content	13	120.084
Farm/Ower	Dry Matter Content	14	111.065
Farm/Ower	Dry Matter Content	15	152.428
Farm/Ower	Dry Matter Content	16	116.496
Farm/Ower	Dry Matter Content	17	115.355
Farm/Ower	Dry Matter Content	18	135.677
Farm/Ower	Dry Matter Content	19	131.865
Farm/Ower	Dry Matter Content	20	117.918
Farm/Ower	Dry Matter Content	21	99.6445
Farm/Ower	Dry Matter Content	22	125.551
Farm/Ower	Dry Matter Content	23	126.595
Farm/Ower	Dry Matter Content	24	137.153
Farm/Ower	Dry Matter Content	25	145.023
Farm/Ower	Dry Matter Content	26	124.904
Farm/Ower	Dry Matter Content	27	115.319
Farm/Ower	Dry Matter Content	28	125.933
Farm/Ower	Dry Matter Content	29	142.588
Farm/Ower	Dry Matter Content	30	104.042
Farm/Ower	Dry Matter Content	31	113.653
Farm/Ower	Dry Matter Content	32	132.645
Farm/Ower	Dry Matter Content	33	112.044
Farm/Ower	Dry Matter Content	34	131.446
Farm/Ower	Dry Matter Content	35	145.319
Farm/Ower	Dry Matter Content	36	130.386
Farm/Ower	Dry Matter Content	37	142.882
Farm/Ower	Dry Matter Content	38	107.467
Farm/Ower	Dry Matter Content	39	128.072
Farm/Ower	Dry Matter Content	40	144.109
Farm/Ower	Dry Matter Content	41	107.518
Farm/Ower	Dry Matter Content	42	112.988
Farm/Ower	Dry Matter Content	43	132.17
Farm/Ower	Dry Matter Content	44	146.986
Farm/Ower	Dry Matter Content	45	116.357
Farm/Ower	Dry Matter Content	46	129.984
Farm/Ower	Dry Matter Content	47	111.424
Farm/Ower	Dry Matter Content	48	109.608
Farm/Ower	Dry Matter Content	49	138.408
Farm/Ower	Dry Matter Content	50	144.699
Farm/Ower	Dry Matter Content	51	129.066
Farm/Ower	Dry Matter Content	52	148.379
Farm/Ower	Dry Matter Content	53	112.602
Farm/Ower	Dry Matter Content	54	121.645
Farm/Ower	Dry Matter Content	55	99.9607
Farm/Ower	Dry Matter Content	56	129.552
Farm/Ower	Dry Matter Content	57	129.232
Farm/Ower	Dry Matter Content	58	149.928
Farm/Ower	Dry Matter Content	59	137.751
Birth Year	Dry Matter Content	2005	9.64116
Birth Year	Dry Matter Content	2006	-9.19519
Birth Year	Dry Matter Content	2007	-8.49891
Birth Year	Dry Matter Content	2008	-2.48429
Birth Year	Dry Matter Content	2009	3.55217
Birth Year	Dry Matter Content	2010	2.58734
Birth Year	Dry Matter Content	2011	2.92986
Birth Year	Dry Matter Content	2012	2.30568
Birth Year	Dry Matter Content	2013	5.11268
Birth Year	Dry Matter Content	2014	4.35539
Birth Year	Dry Matter Content	2015	2.80578
Birth Year	Dry Matter Content	2016	0
Birth Month	Dry Matter Content	January	1.01426
Birth Month	Dry Matter Content	February	-3.14755
Birth Month	Dry Matter Content	March	-145.928
Birth Month	Dry Matter Content	April	-148.178
Birth Month	Dry Matter Content	May	-143.843
Birth Month	Dry Matter Content	June	-150.446
Birth Month	Dry Matter Content	July	-157.996
Birth Month	Dry Matter Content	August	-145.019
Birth Month	Dry Matter Content	September	-143.615
Birth Month	Dry Matter Content	October	-142.794
Birth Month	Dry Matter Content	November	-142.553
Birth Month	Dry Matter Content	December	0
Birth Season	Dry Matter Content	Winter	-145.668
Birth Season	Dry Matter Content	Spring	0
Birth Season	Dry Matter Content	Summer	0
Birth Season	Dry Matter Content	Autumn	0
Birth Type	Dry Matter Content	1	3.53357
Birth Type	Dry Matter Content	2	9.8764
Birth Type	Dry Matter Content	3	11.0737
Birth Type	Dry Matter Content	4	6.373
Birth Type	Dry Matter Content	5	0
